# Supplementary material for: Reconfiguration of functional brain networks and metabolic cost converge during task performance
Source: eLife. 2020 Apr 21;9:e52443. doi: 10.7554/eLife.52443 (PMC7176400; doi:10.7554/eLife.52443)
Supplement: Figure 2—source data 1. [file elife-52443-fig2-data1.txt]

CMRGlu_easy_FEF	CMRGlu_hard_FEF	CBF_easy_FEF	CBF_hard_FEF	fMRI_easy_FEF	fMRI_hard_FEF
2.2425	4.276	0.9652	5.9222	0.1049	0.6574
1.7449	3.121	16.8034	24.9083	0.1756	0.578
4.9639	6.8037	20.2431	16.3076	0.2431	0.3838
4.1906	5.9426	9.8836	15.4517	0.12	0.7206
4.4105	6.5299	17.2705	20.5271	0.9844	1.235
0.783	2.773	8.5647	15.5538	-0.2926	0.3022
6.5276	5.7273	7.9422	16.486	1.994	1.4646
3.3713	4.4759	9.4721	17.6582	0.5204	0.8345
3.2816	5.0311	8.1597	9.166	-0.0438	0.106
6.8115	8.7915	16.4307	21.7826	0.2949	0.4542
5.3366	7.1466	16.5121	24.7445	0.7869	0.9968
4.3351	3.8494	-4.3916	12.2063	0.0108	-0.0173
6.7107	5.8156	13.8472	17.774	0.1443	0.3762
3.8835	7.9173	8.255	14.2123	0.5366	0.8575
3.6774	3.8464	12.7875	8.4611	0.8537	1.0402
6.4342	5.045	6.9582	6.5573	0.5265	0.8503
3.4844	5.1013	4.1011	14.9671	0.0736	0.5753
3.7305	4.2532	15.6658	26.765	0.0679	0.7384
3.2808	5.1005	16.0063	-3.4464	0.8676	0.9471
6.3631	7.6859	12.0191	15.0835	0.4248	0.3781
2.7412	4.3163	10.2644	6.7328	0.3054	0.991
4.6165	5.0403	6.4065	9.9816	-0.2595	0.2715
