# Supplementary material for: Reconfiguration of functional brain networks and metabolic cost converge during task performance
Source: eLife. 2020 Apr 21;9:e52443. doi: 10.7554/eLife.52443 (PMC7176400; doi:10.7554/eLife.52443)
Supplement: Figure 3—source data 1. [file elife-52443-fig3-data1.txt]

Occ-IPS_rest	Occ-IPS_easy	Occ-IPS_hard	IPS-Occ_rest	IPS-Occ_easy	IPS-Occ_hard	Occ-FEF_rest	Occ-FEF_easy	Occ-FEF_hard	FEF-Occ_rest	FEF-Occ_easy	FEF-Occ_hard	FEF-IPS_rest	FEF-IPS_easy	FEF-IPS_hard	IPS-FEF_rest	IPS-FEF_easy	IPS-FEF_hard
-0.1065	-0.0102	-0.0536	-0.1408	0.0172	0.0109	0.5484	0.1878	0.1047	-0.1365	0.2091	0.1457	0.0092	-0.0163	-0.0389	0.5394	0.5761	0.4002
0.1243	-0.0296	0.2083	-0.1218	0.2910	0.0975	0.2587	0.2981	0.2007	-0.1156	0.1852	-0.0046	0.1311	-0.0270	0.2337	0.4590	0.3053	0.3104
0.1063	0.4755	0.4833	-0.2785	-0.0621	-0.3220	-0.1758	0.2176	0.2284	-0.0483	0.1325	-0.2923	-0.0336	0.1743	0.1832	0.3207	0.2772	0.3560
-0.0621	0.1065	0.0158	-0.0232	-0.0759	-0.0104	-0.2245	0.3750	0.3686	-0.0934	-0.1341	-0.1409	-0.0278	0.1605	-0.1022	0.4482	0.5203	0.5212
0.0230	0.3684	0.2111	-0.2998	0.0956	-0.0121	0.2986	0.3311	0.2901	-0.0213	0.0060	0.0165	0.0462	0.1858	0.0891	0.2945	0.5209	0.3569
0.1381	-0.0461	0.3475	-0.0646	-0.0485	-0.0234	-0.3001	0.0899	0.2333	-0.0226	-0.1666	-0.1119	0.0925	0.0560	0.1811	-0.0393	0.2439	0.2644
0.2943	0.1840	0.3401	0.2911	0.2423	0.0905	0.3844	0.6749	0.5489	0.1901	0.0890	0.0570	0.1048	0.0346	0.3765	0.3807	0.6434	0.6263
0.0674	0.2401	0.3514	0.1755	0.1108	0.2651	-0.0593	0.2827	0.0351	0.1247	0.1477	0.2474	0.1737	0.3534	0.2623	0.0514	0.2397	0.1351
0.1734	0.2969	0.2165	0.1143	-0.0555	0.0765	0.1892	0.3364	0.2831	0.1096	-0.0978	0.0279	-0.0615	0.1709	0.1596	0.3336	0.3652	0.4195
0.2061	0.2482	0.1279	0.1205	-0.0762	-0.0653	-0.0221	-0.3006	0.3628	0.1419	-0.2979	-0.0532	-0.1053	0.0739	-0.0011	0.0230	-0.0752	0.4779
0.1917	0.1177	0.1170	-0.3629	0.0094	-0.0712	-0.1158	0.0646	0.2918	0.0320	-0.0483	-0.2802	-0.2866	-0.0722	-0.1119	0.1464	0.0698	0.4412
0.0346	0.1846	0.2020	0.2087	0.0923	-0.0146	0.1853	0.3769	-0.0061	0.2841	-0.0664	0.0037	0.2174	0.2137	-0.0022	0.4791	0.4728	0.4603
-0.2353	0.1254	0.0054	0.1679	-0.1840	0.1879	-0.0526	0.2915	0.1948	0.1891	-0.1747	0.1347	-0.0403	0.1693	-0.0154	0.3615	0.2545	0.2888
-0.0751	0.0327	0.0195	-0.1160	0.0797	-0.1744	-0.0283	0.2398	0.3012	-0.0138	0.0890	-0.1500	-0.0788	0.1371	-0.0907	0.2139	0.4635	0.3821
-0.0401	0.1961	-0.0200	-0.0106	0.1690	0.1003	-0.5974	0.3613	0.3751	0.0024	0.0793	-0.0570	-0.0410	0.0133	-0.1062	0.2032	0.4673	0.5278
0.0223	0.1877	0.1958	0.1503	-0.0233	0.1278	0.0488	0.5842	0.2030	-0.0066	-0.1338	0.1172	0.1179	0.1547	0.1676	0.4152	0.6187	0.3132
-0.0072	0.1860	0.2043	-0.0576	0.1401	0.2535	-0.0358	-0.0019	0.4093	-0.3122	0.0327	0.1288	-0.0130	0.0451	0.1298	0.5024	0.2283	0.6170
0.2217	0.2834	0.2185	-0.0506	-0.2031	-0.2421	0.2817	-0.0883	0.1736	-0.0014	-0.2760	-0.2321	-0.1269	-0.0339	-0.0520	0.3619	0.1163	0.1820
0.1229	-0.0850	0.1267	0.0731	0.2817	0.0953	0.5679	0.3771	0.4370	0.0331	0.2760	0.1193	0.1628	-0.0716	0.0847	0.5763	0.3935	0.3732
-0.2564	0.2908	0.0212	0.1933	0.2464	0.0898	0.0930	0.3207	0.3888	-0.0721	-0.0975	-0.0257	-0.1927	-0.1000	-0.1192	0.3219	0.5462	0.6373
0.0625	0.1600	0.3901	-0.0317	0.1098	-0.0814	0.3505	0.2241	0.3727	0.0113	0.1438	-0.0393	-0.1723	0.1752	-0.0498	0.5246	0.3015	0.4428
-0.1183	0.4222	0.4148	0.1867	0.3229	0.1573	-0.3126	0.1339	0.3676	0.1347	0.1983	0.0397	-0.2727	0.2375	0.3230	0.4148	0.3274	0.4643
