# Supplementary material for: Reconfiguration of functional brain networks and metabolic cost converge during task performance
Source: eLife. 2020 Apr 21;9:e52443. doi: 10.7554/eLife.52443 (PMC7176400; doi:10.7554/eLife.52443)
Supplement: Figure 3—figure supplement 1—source data 1. [file elife-52443-fig3-figsupp1-data1.txt]

Occ-IPS_rest	Occ-IPS_easy	Occ-IPS_hard	Occ-FEF_rest	Occ-FEF_easy	Occ-FEF_hard	FEF-IPS_rest	FEF-IPS_easy	FEF-IPS_hard
0.7685	1.1094	0.9310	0.6510	0.9866	0.7420	1.1727	1.1676	0.9942
0.8921	0.9713	1.0893	0.6137	0.9323	1.1252	1.2641	0.9589	1.2533
1.0218	1.8641	1.3127	0.7966	1.2109	0.9650	1.2375	1.3768	1.4689
0.7695	1.2526	1.4512	0.5036	0.9836	1.0876	1.0239	1.3792	1.1540
0.9963	1.4698	1.9592	1.0776	1.2594	1.4764	1.2968	1.6166	1.5452
0.7232	0.8937	1.6501	0.5902	0.7084	1.3415	1.3539	1.3118	1.6284
1.2877	1.6082	1.4743	0.8805	1.2952	1.2390	1.1962	1.4606	1.5235
1.1455	1.2348	1.3216	0.7300	0.9987	1.0991	1.0998	1.4096	1.3192
1.3731	1.7460	1.7018	1.1949	1.3732	1.4632	1.1019	1.4056	1.5550
0.7294	1.3275	1.3477	0.6362	0.9554	1.1956	1.2709	1.2373	1.6359
1.0309	1.2432	1.4099	0.5667	1.1667	1.1441	1.0531	1.5380	1.3505
1.0451	0.9687	1.1455	0.9445	0.8398	1.0527	1.2616	1.4757	1.2371
0.7719	1.3668	1.2565	0.8250	1.0124	1.1688	1.1469	1.3551	1.1664
0.8749	1.3419	1.6406	0.8149	1.0137	1.3293	1.1206	1.3807	1.6653
0.5910	1.1580	1.0821	0.7444	0.8836	0.8508	1.0711	1.0861	1.1974
1.1106	1.6914	1.5646	1.1237	1.1054	1.3420	1.2697	1.2239	1.3613
1.1728	1.2959	1.3066	0.9602	1.0395	0.8668	1.0879	1.0330	1.3095
0.8180	1.4650	1.4784	0.4563	0.9061	1.0987	1.0251	1.0336	1.2581
1.1548	1.1744	1.4419	0.9950	0.8899	1.3933	1.1002	1.2837	1.3266
0.8220	1.4323	1.4906	0.8941	0.8778	1.4881	1.0082	1.0168	1.3522
1.1211	1.4828	1.2725	0.9348	1.2987	1.0278	1.1835	1.4534	1.2478
0.6146	1.3854	1.5563	0.6118	1.1664	1.1488	0.8607	1.3429	1.4423
