# Supplementary material for: Reconfiguration of functional brain networks and metabolic cost converge during task performance
Source: eLife. 2020 Apr 21;9:e52443. doi: 10.7554/eLife.52443 (PMC7176400; doi:10.7554/eLife.52443)
Supplement: Figure 3—figure supplement 2—source data 1. [file elife-52443-fig3-figsupp2-data1.txt]

Occ-IPS_rest	Occ-IPS_easy	Occ-IPS_hard	IPS-Occ_rest	IPS-Occ_easy	IPS-Occ_hard	Occ-FEF_rest	Occ-FEF_easy	Occ-FEF_hard	FEF-Occ_rest	FEF-Occ_easy	FEF-Occ_hard	FEF-IPS_rest	FEF-IPS_easy	FEF-IPS_hard	IPS-FEF_rest	IPS-FEF_easy	IPS-FEF_hard
-0.1008	-0.0080	-0.0243	-0.0010	0.1630	-0.0222	0.3969	0.2255	-0.0575	0.1921	0.2765	0.1393	0.0481	-0.0102	-0.0013	0.5439	0.5966	0.4620
0.1657	-0.1400	0.1770	-0.0573	0.2191	0.0482	0.2638	0.1252	0.2482	-0.0766	0.2096	-0.0287	0.1478	-0.0354	0.2002	0.3869	0.2275	0.2893
0.1290	0.4728	0.5100	-0.2598	0.0211	-0.3320	0.1104	0.4481	0.1666	-0.1150	0.1176	-0.3382	0.0215	0.2821	0.2251	0.3823	0.5869	0.2958
-0.0416	0.1150	0.1152	-0.0191	-0.0223	-0.0049	-0.1997	0.4169	0.4353	-0.1121	-0.0739	-0.1182	-0.0271	0.1259	0.0433	0.4778	0.3254	0.4724
0.0267	0.4165	0.3090	-0.2900	0.0104	0.1103	0.3194	0.2320	0.2112	-0.1979	0.0095	-0.0244	0.0750	0.2316	0.1449	0.4179	0.2815	0.3163
0.0882	-0.0125	0.1297	-0.0913	-0.1187	-0.0958	-0.3174	0.0043	0.0876	-0.0711	-0.1863	-0.2084	-0.0440	0.0039	0.0215	0.0513	0.1651	0.2266
0.2372	0.1486	0.3585	0.2065	0.2634	-0.1198	0.2710	0.6053	0.3607	0.1311	0.1446	-0.2271	0.0654	0.1189	0.1926	0.3201	0.6346	0.4134
0.0727	0.2772	0.3894	0.1832	0.1345	0.2205	-0.0170	0.2713	0.0675	0.0686	0.1664	0.2019	0.1765	0.4097	0.2366	0.0804	0.2733	0.1177
0.1349	0.2796	0.1953	0.1153	-0.0926	0.1020	0.2016	0.2996	0.4025	0.1230	-0.1524	0.0471	-0.0900	0.1820	0.1327	0.3295	0.3058	0.4096
0.2389	0.1995	0.1064	0.1953	-0.0330	-0.1242	0.0112	-0.2593	0.2257	0.1532	-0.2757	-0.1984	0.0482	0.1274	0.0527	0.1082	0.0528	0.3314
0.1499	-0.0260	-0.0694	-0.1822	0.0792	-0.0602	-0.1915	0.0640	0.4367	-0.0291	0.0697	-0.2952	-0.1689	-0.1339	-0.1468	0.1202	0.0773	0.5104
-0.0261	0.0673	-0.1600	0.1222	-0.0588	-0.0431	0.0625	0.3882	0.0208	0.1069	-0.0908	-0.0426	-0.1022	0.1270	-0.1604	0.2220	0.4081	0.0207
-0.2247	0.1103	-0.0597	0.0868	-0.3219	0.0406	0.1250	0.1212	0.1549	0.0753	-0.2894	-0.0468	-0.0155	0.1044	0.0569	0.3409	0.1431	0.2214
-0.0690	0.0979	-0.0994	-0.1004	0.2611	-0.1025	0.0273	0.4238	-0.0124	0.0467	0.2075	-0.0293	-0.0212	0.1266	-0.0884	0.3143	0.3877	-0.0785
-0.0522	0.1713	0.1605	0.0002	0.1421	0.1185	-0.5532	0.3324	0.3886	0.0699	0.0523	-0.0396	-0.0425	-0.1062	-0.0473	0.2652	0.4046	0.4294
0.0968	0.0817	0.1528	0.0889	-0.0375	0.0709	0.0933	0.5105	-0.0269	-0.0440	-0.0658	0.0889	0.2126	0.1468	0.0117	0.4197	0.5103	0.0595
0.0165	0.1602	0.2150	-0.0097	0.1179	0.2318	-0.0238	-0.0001	0.3529	-0.1716	0.0201	0.1179	0.0206	0.0589	0.1244	0.5192	0.3298	0.6208
0.2129	0.2375	0.0480	-0.0477	0.0312	-0.1383	0.3132	-0.1347	-0.0234	0.0630	0.0010	-0.1774	-0.1613	-0.0590	-0.0987	0.3286	0.0164	0.1481
0.1459	0.0045	0.1061	0.1774	0.2007	0.0350	0.4886	0.2381	0.3549	0.0834	0.2131	0.0373	0.2163	0.0121	0.0784	0.5675	0.4766	0.3917
-0.2766	0.3841	0.1122	0.3067	0.3236	0.1889	0.0770	0.3952	0.3309	0.0923	0.0555	0.1879	-0.2060	0.0241	0.1119	0.3826	0.5186	0.3313
0.0639	0.2392	0.4335	-0.1815	0.0793	-0.0857	0.3275	0.2861	0.3886	-0.0580	0.1199	-0.0230	-0.1116	0.2110	0.0822	0.6180	0.3345	0.3973
-0.1427	0.3662	0.3317	0.1750	0.2638	0.1913	-0.2361	0.0787	0.2756	0.1639	0.0983	0.0853	-0.2374	0.1429	-0.0727	0.3722	0.3636	0.3752
