# Supplementary material for: Reconfiguration of functional brain networks and metabolic cost converge during task performance
Source: eLife. 2020 Apr 21;9:e52443. doi: 10.7554/eLife.52443 (PMC7176400; doi:10.7554/eLife.52443)
Supplement: Figure 3—figure supplement 3—source data 1. [file elife-52443-fig3-figsupp3-data1.txt]

Permutation 1	Permutation 2	Permutation 3	Permutation 4	Permutation 5	Permutation 6	Permutation 7	Permutation 8	Permutation 9	Permutation 10	Permutation 11	Permutation 12	Permutation 13	Permutation 14	Permutation 15	Permutation 16	Permutation 17	Permutation 18	Permutation 19	Permutation 20	Permutation 21	Permutation 22	Permutation 23	Permutation 24	Permutation 25	Permutation 26	Permutation 27	Permutation 28	Permutation 29	Permutation 30	Permutation 31	Permutation 32	Permutation 33	Permutation 34	Permutation 35	Permutation 36	Permutation 37	Permutation 38	Permutation 39	Permutation 40	Permutation 41	Permutation 42	Permutation 43	Permutation 44	Permutation 45	Permutation 46	Permutation 47	Permutation 48	Permutation 49	Permutation 50
-0.0093	-0.0081	0.0254	0.0154	-0.0354	0.0041	0.0270	0.0095	-0.0191	-0.0230	-0.0083	-0.0328	0.0412	-0.0038	0.0070	-0.0195	-0.0105	-0.0073	0.0075	0.0243	-0.0226	-0.0029	-0.0051	-0.0161	0.0085	0.0239	-0.0306	0.0056	-0.0027	-0.0102	-0.0073	-0.0005	-0.0110	0.0091	0.0099	0.0185	0.0385	0.0125	-0.0288	0.0360	0.0056	0.0057	0.0086	-0.0107	-0.0090	-0.0199	0.0200	-0.0029	0.0040	-0.0131
-0.0309	-0.0492	0.0136	-0.0276	0.0307	0.0019	-0.0236	0.0042	-0.0075	0.0024	0.0240	-0.0333	0.0137	0.0031	-0.0082	-0.0058	-0.0060	-0.0158	-0.0080	-0.0076	0.0003	0.0144	-0.0239	0.0058	-0.0132	0.0193	0.0322	0.0389	0.0251	-0.0294	0.0312	0.0053	0.0030	-0.0066	-0.0164	0.0111	0.0214	0.0115	0.0376	-0.0078	-0.0152	-0.0156	0.0416	0.0123	0.0212	0.0038	0.0175	-0.0334	0.0094	-0.0170
-0.0313	0.0060	0.0233	-0.0208	0.0155	0.0195	-0.0227	0.0264	-0.0291	-0.0040	0.0130	-0.0156	0.0005	0.0007	-0.0154	0.0300	-0.0049	0.0085	0.0059	0.0054	-0.0008	-0.0046	-0.0042	0.0003	0.0435	-0.0030	0.0082	0.0003	-0.0055	-0.0051	0.0011	0.0181	-0.0207	0.0076	0.0111	-0.0010	-0.0034	-0.0008	0.0135	-0.0155	0.0405	0.0183	0.0018	0.0056	-0.0017	-0.0209	0.0119	-0.0089	0.0205	0.0212
0.0228	0.0169	-0.0341	-0.0188	0.0173	0.0138	0.0268	0.0298	-0.0227	0.0442	0.0034	-0.0139	-0.0067	-0.0372	-0.0084	-0.0089	-0.0057	-0.0118	-0.0195	0.0058	-0.0187	-0.0072	0.0223	0.0090	0.0041	0.0016	0.0036	0.0259	0.0216	-0.0182	-0.0163	0.0086	-0.0073	0.0016	0.0014	-0.0118	-0.0352	-0.0288	0.0268	-0.0048	0.0087	0.0228	0.0303	0.0182	0.0009	-0.0169	0.0133	0.0202	0.0160	0.0332
0.0150	0.0092	-0.0037	-0.0263	-0.0100	0.0140	-0.0037	-0.0065	0.0183	-0.0003	0.0090	0.0080	-0.0013	-0.0427	-0.0000	0.0213	0.0157	-0.0146	0.0163	0.0230	-0.0254	-0.0017	0.0075	0.0208	-0.0424	0.0130	0.0025	0.0044	0.0067	0.0143	-0.0445	-0.0125	-0.0097	-0.0083	0.0214	0.0264	0.0217	0.0453	-0.0260	0.0190	-0.0144	-0.0009	-0.0095	0.0013	-0.0155	-0.0037	-0.0102	0.0142	-0.0284	0.0049
-0.0150	0.0030	-0.0183	-0.0044	-0.0230	0.0122	-0.0094	0.0097	-0.0015	0.0064	0.0107	-0.0096	-0.0140	0.0141	-0.0202	0.0349	-0.0015	0.0109	-0.0297	-0.0265	-0.0034	-0.0291	-0.0112	-0.0001	-0.0111	-0.0118	0.0298	0.0100	0.0039	-0.0293	-0.0317	0.0210	-0.0301	-0.0215	0.0119	-0.0237	-0.0148	0.0236	-0.0128	-0.0113	0.0128	-0.0024	0.0011	-0.0010	0.0186	0.0259	-0.0230	-0.0014	0.0073	0.0321
-0.0039	0.0054	0.0210	0.0010	0.0187	-0.0330	0.0009	0.0007	0.0110	0.0070	0.0128	0.0129	-0.0095	-0.0095	0.0016	0.0004	-0.0279	-0.0239	0.0049	0.0112	0.0473	-0.0136	0.0044	0.0193	0.0021	0.0138	0.0075	0.0023	0.0433	-0.0225	-0.0241	0.0319	-0.0074	-0.0073	0.0217	-0.0347	-0.0061	0.0202	-0.0090	-0.0039	-0.0057	-0.0089	0.0047	-0.0187	-0.0295	0.0063	-0.0238	0.0344	-0.0246	-0.0040
-0.0134	-0.0226	0.0067	-0.0024	0.0270	0.0101	0.0273	-0.0205	-0.0321	-0.0120	0.0127	-0.0145	0.0065	0.0072	-0.0194	0.0003	0.0183	-0.0220	-0.0248	-0.0063	0.0452	0.0148	0.0104	0.0173	0.0004	0.0053	0.0217	-0.0009	0.0237	-0.0055	0.0091	-0.0134	-0.0225	0.0074	-0.0202	0.0162	-0.0125	0.0035	-0.0226	-0.0169	0.0076	0.0224	-0.0165	-0.0072	0.0043	0.0006	-0.0050	0.0232	0.0147	-0.0072
-0.0025	-0.0162	-0.0136	0.0038	0.0047	-0.0034	-0.0110	-0.0296	-0.0252	0.0090	0.0020	-0.0231	0.0078	0.0157	0.0191	-0.0035	0.0241	-0.0180	-0.0186	-0.0034	0.0412	0.0027	0.0233	0.0054	0.0096	-0.0159	-0.0224	0.0189	0.0129	-0.0294	-0.0036	-0.0093	0.0118	0.0199	0.0014	-0.0029	-0.0143	-0.0427	-0.0348	-0.0003	0.0048	-0.0011	0.0021	-0.0250	-0.0090	-0.0168	0.0058	0.0019	-0.0102	0.0250
0.0206	-0.0010	-0.0265	0.0077	0.0276	-0.0165	0.0042	0.0072	-0.0070	0.0159	0.0342	0.0083	0.0114	0.0353	-0.0013	0.0151	0.0168	-0.0056	-0.0067	0.0194	-0.0121	0.0055	-0.0023	0.0011	0.0368	0.0037	-0.0100	0.0209	-0.0201	0.0107	0.0341	-0.0267	0.0086	-0.0034	0.0302	0.0253	-0.0152	-0.0290	-0.0195	-0.0239	0.0143	0.0142	-0.0163	0.0198	-0.0228	-0.0127	0.0166	0.0127	-0.0077	-0.0282
-0.0058	-0.0022	0.0086	-0.0147	-0.0172	-0.0175	0.0056	-0.0177	-0.0009	0.0542	-0.0033	0.0059	-0.0235	-0.0042	0.0148	0.0157	-0.0326	-0.0104	0.0142	0.0072	0.0004	0.0280	-0.0217	-0.0110	0.0336	-0.0114	0.0004	-0.0233	0.0025	0.0030	0.0086	-0.0140	0.0177	-0.0197	0.0040	0.0182	0.0063	-0.0256	-0.0020	0.0003	-0.0069	-0.0166	-0.0351	0.0150	-0.0022	-0.0348	0.0101	-0.0036	0.0107	0.0128
0.0154	-0.0104	0.0313	-0.0197	-0.0239	-0.0100	-0.0091	-0.0252	-0.0123	0.0473	-0.0012	0.0230	0.0159	-0.0042	-0.0172	-0.0046	-0.0049	0.0208	-0.0259	-0.0007	0.0040	0.0130	-0.0388	-0.0355	-0.0125	-0.0040	0.0083	0.0197	0.0020	0.0137	0.0119	0.0207	0.0183	0.0403	-0.0193	-0.0135	0.0011	0.0180	-0.0191	-0.0263	-0.0321	-0.0235	0.0328	-0.0004	0.0248	-0.0178	-0.0369	-0.0049	0.0072	-0.0053
-0.0026	0.0114	0.0014	0.0087	-0.0053	0.0123	-0.0094	0.0057	0.0048	0.0040	0.0110	0.0039	0.0180	0.0008	-0.0143	-0.0013	0.0122	0.0210	0.0301	-0.0148	-0.0061	-0.0208	-0.0052	-0.0081	-0.0094	0.0432	0.0108	0.0202	-0.0009	-0.0182	-0.0020	-0.0268	-0.0063	0.0181	0.0294	0.0409	-0.0206	0.0089	-0.0288	0.0239	-0.0158	0.0062	-0.0236	0.0013	-0.0256	-0.0072	0.0162	-0.0148	-0.0369	0.0155
0.0060	-0.0068	-0.0251	0.0103	0.0037	0.0104	0.0025	0.0159	-0.0017	0.0081	-0.0003	-0.0384	-0.0339	0.0162	-0.0123	-0.0390	0.0141	-0.0184	0.0288	-0.0037	-0.0020	0.0064	0.0114	0.0379	0.0033	-0.0168	-0.0036	0.0010	-0.0056	0.0085	0.0017	0.0036	-0.0145	-0.0060	0.0178	0.0002	-0.0230	0.0086	-0.0053	-0.0249	-0.0482	0.0112	-0.0214	0.0222	-0.0101	-0.0051	-0.0014	-0.0238	-0.0449	0.0051
-0.0042	-0.0498	-0.0414	-0.0357	0.0306	0.0515	-0.0036	-0.0033	0.0036	-0.0076	0.0141	-0.0188	-0.0401	0.0263	0.0139	0.0027	0.0060	-0.0481	-0.0008	-0.0082	-0.0185	0.0076	0.0084	0.0308	-0.0065	-0.0007	0.0013	-0.0069	0.0129	0.0192	0.0247	-0.0149	0.0046	-0.0020	-0.0010	-0.0088	0.0013	-0.0171	0.0282	-0.0047	0.0206	-0.0056	0.0140	0.0159	0.0092	-0.0014	0.0156	0.0350	0.0112	0.0119
-0.0041	0.0130	0.0232	-0.0053	-0.0061	0.0167	-0.0016	0.0208	-0.0108	0.0131	-0.0045	0.0196	0.0095	0.0247	-0.0183	-0.0010	0.0082	0.0012	-0.0079	0.0180	0.0045	0.0021	-0.0294	-0.0342	0.0338	0.0309	0.0282	0.0119	-0.0009	0.0171	-0.0146	0.0146	-0.0131	0.0247	0.0252	-0.0217	0.0001	0.0268	0.0087	-0.0015	-0.0058	0.0026	0.0154	-0.0218	0.0058	0.0285	-0.0273	0.0043	0.0004	0.0082
-0.0201	0.0139	-0.0024	-0.0058	-0.0262	0.0060	0.0436	0.0044	0.0044	-0.0122	0.0033	-0.0018	-0.0041	0.0047	-0.0006	-0.0216	0.0165	0.0174	0.0210	0.0115	-0.0122	0.0131	-0.0311	-0.0081	-0.0136	-0.0299	-0.0137	-0.0160	-0.0268	-0.0050	0.0275	-0.0142	0.0028	-0.0100	-0.0035	0.0246	-0.0034	0.0061	0.0385	-0.0148	-0.0332	0.0117	-0.0198	0.0096	-0.0211	0.0109	0.0034	-0.0065	0.0424	-0.0180
0.0123	-0.0176	0.0247	0.0165	-0.0103	-0.0285	-0.0174	-0.0091	0.0019	0.0160	0.0237	-0.0169	-0.0072	0.0375	-0.0038	0.0168	0.0052	0.0031	-0.0308	-0.0100	0.0112	0.0016	-0.0130	0.0020	0.0387	-0.0075	0.0200	-0.0007	0.0104	0.0120	-0.0342	-0.0288	-0.0044	-0.0210	0.0198	-0.0019	-0.0138	-0.0155	-0.0095	0.0019	0.0035	0.0198	-0.0110	-0.0096	-0.0039	0.0285	0.0074	0.0159	0.0357	-0.0354
-0.0318	-0.0190	-0.0537	0.0041	0.0023	0.0165	-0.0007	-0.0239	-0.0373	0.0006	-0.0145	-0.0098	-0.0414	-0.0313	0.0007	0.0060	-0.0353	0.0213	-0.0113	0.0386	-0.0028	-0.0068	0.0061	-0.0020	-0.0004	-0.0238	0.0060	0.0244	0.0092	0.0423	-0.0222	-0.0374	-0.0097	0.0057	0.0130	-0.0136	-0.0166	-0.0017	-0.0299	-0.0410	0.0020	-0.0031	-0.0019	-0.0059	-0.0145	-0.0022	-0.0134	0.0197	0.0039	-0.0144
0.0196	-0.0230	0.0066	-0.0371	-0.0066	0.0293	0.0327	0.0162	0.0008	0.0076	0.0120	0.0143	-0.0040	-0.0069	-0.0442	-0.0238	0.0320	0.0098	-0.0123	-0.0028	-0.0109	-0.0243	-0.0186	0.0302	0.0198	-0.0112	-0.0101	0.0042	-0.0050	-0.0024	0.0160	0.0255	-0.0290	0.0071	-0.0123	-0.0211	-0.0123	-0.0016	-0.0047	0.0040	-0.0009	0.0027	0.0063	0.0140	0.0223	-0.0297	0.0033	-0.0152	-0.0259	0.0437
0.0106	-0.0320	-0.0365	-0.0125	0.0128	0.0113	-0.0151	-0.0001	-0.0045	0.0180	-0.0108	-0.0276	0.0244	0.0130	-0.0055	0.0427	0.0018	0.0154	0.0451	-0.0324	-0.0212	0.0040	-0.0029	0.0001	-0.0057	0.0278	0.0146	-0.0023	-0.0136	0.0201	0.0254	0.0063	0.0162	0.0061	-0.0152	-0.0015	0.0040	0.0029	0.0002	-0.0060	0.0028	0.0017	0.0422	0.0166	0.0253	0.0019	0.0002	0.0022	-0.0079	0.0136
0.0032	-0.0209	0.0423	0.0162	-0.0060	0.0035	-0.0056	-0.0289	-0.0068	-0.0053	0.0041	0.0157	0.0163	0.0130	0.0477	0.0056	0.0044	0.0080	-0.0345	0.0146	0.0122	0.0088	0.0193	-0.0058	0.0012	0.0240	-0.0037	-0.0161	0.0007	-0.0164	0.0108	-0.0382	0.0059	-0.0157	-0.0036	0.0120	0.0078	0.0035	0.0179	-0.0134	0.0399	-0.0259	0.0252	0.0344	-0.0092	-0.0015	-0.0047	-0.0050	0.0004	-0.0217
[truncated: 450 more columns]
