# Supplementary material for: Reconfiguration of functional brain networks and metabolic cost converge during task performance
Source: eLife. 2020 Apr 21;9:e52443. doi: 10.7554/eLife.52443 (PMC7176400; doi:10.7554/eLife.52443)
Supplement: Figure 3—figure supplement 3—source data 2. [file elife-52443-fig3-figsupp3-data2.txt]

Permutation 1	Permutation 2	Permutation 3	Permutation 4	Permutation 5	Permutation 6	Permutation 7	Permutation 8	Permutation 9	Permutation 10	Permutation 11	Permutation 12	Permutation 13	Permutation 14	Permutation 15	Permutation 16	Permutation 17	Permutation 18	Permutation 19	Permutation 20	Permutation 21	Permutation 22	Permutation 23	Permutation 24	Permutation 25	Permutation 26	Permutation 27	Permutation 28	Permutation 29	Permutation 30	Permutation 31	Permutation 32	Permutation 33	Permutation 34	Permutation 35	Permutation 36	Permutation 37	Permutation 38	Permutation 39	Permutation 40	Permutation 41	Permutation 42	Permutation 43	Permutation 44	Permutation 45	Permutation 46	Permutation 47	Permutation 48	Permutation 49	Permutation 50
0.1260	-0.2251	-0.1649	0.2118	0.2012	0.1283	-0.3149	0.1758	-0.0233	-0.0869	-0.1173	0.0998	0.1225	0.0881	-0.0875	-0.1514	0.0880	0.0370	0.0735	-0.0800	-0.2710	-0.0222	0.0471	0.1476	0.1743	0.1988	-0.1241	0.0925	0.0921	-0.0139	-0.0436	-0.0382	0.1694	0.2181	-0.0596	0.0151	-0.0037	0.1472	-0.1113	0.1281	0.1063	0.1709	0.0695	0.0297	0.1517	-0.3228	-0.0932	-0.0120	-0.1628	0.1157
0.1260	-0.0028	0.1763	-0.0812	-0.1052	0.1122	-0.0027	-0.0904	-0.1166	-0.0064	0.0107	0.2298	-0.0056	-0.0755	-0.2778	-0.0806	0.0571	-0.1126	-0.0837	-0.2046	-0.0405	-0.2821	-0.1015	0.0201	0.2001	-0.1041	0.2727	-0.0461	0.0298	-0.0538	-0.1361	0.1280	0.1070	0.0686	0.0751	0.0840	-0.0915	0.2411	-0.0118	-0.0344	-0.2127	0.2270	0.2423	0.0072	0.0169	0.0812	-0.1945	0.0328	0.0330	0.4526
-0.0436	0.1131	-0.0283	-0.2838	-0.0104	-0.1530	0.0303	0.0131	-0.1481	-0.0228	-0.0269	0.0153	0.0292	0.1904	-0.0097	-0.2045	-0.0707	0.1392	-0.0425	0.1420	0.0990	0.0542	0.0792	0.0371	0.0334	0.0186	-0.0161	-0.0581	-0.1195	-0.0326	0.1355	-0.2085	-0.0487	0.0397	0.0437	-0.0317	-0.3175	0.1964	0.1494	0.0207	0.0420	0.1139	-0.0436	0.1308	0.0130	0.0149	-0.0542	0.0540	-0.1217	-0.0330
-0.0897	-0.1965	-0.1914	0.0319	0.0919	0.1005	-0.1215	-0.1810	-0.1640	0.0647	0.1564	-0.0774	0.0936	-0.2549	0.1277	0.0033	-0.0255	0.1479	-0.0203	0.0291	0.1993	0.0420	0.0386	0.0551	0.0040	-0.0138	-0.1446	0.0530	-0.1363	0.1791	0.0026	-0.0161	-0.0278	-0.0488	-0.0433	-0.0471	-0.0243	-0.0777	0.0013	-0.0648	0.0265	-0.1395	-0.1357	-0.1302	-0.2355	-0.0121	-0.0006	-0.0795	-0.1172	0.3143
0.0145	-0.0119	-0.0912	-0.0695	0.1288	-0.1407	-0.1569	-0.1378	-0.0987	0.1090	0.0784	0.0512	-0.0386	-0.1663	0.0176	0.0391	-0.0965	-0.1818	0.0816	-0.0467	0.0374	0.1989	0.0549	-0.1626	-0.0027	0.0261	-0.1661	0.0549	-0.0675	0.0184	0.0083	-0.0072	-0.3561	-0.0633	0.0440	-0.1885	0.0422	-0.1189	-0.1805	0.0564	-0.0992	-0.0228	0.0196	0.3521	-0.0613	-0.0201	-0.2451	-0.0667	-0.0347	-0.0574
0.0727	-0.1142	-0.0857	-0.0572	-0.1809	0.0715	-0.2111	-0.0826	0.2887	-0.0945	-0.2927	0.1281	0.1607	-0.0058	-0.0258	-0.1565	0.0902	0.1276	0.3022	0.0501	0.1288	0.1762	0.0098	-0.0024	0.1644	-0.1355	0.1792	-0.2008	0.0990	0.0404	-0.1021	-0.1571	-0.2120	-0.2495	-0.0221	0.0325	-0.0229	-0.0598	0.1297	0.0515	-0.1723	-0.1381	0.0373	0.0502	-0.1254	-0.0169	-0.0613	-0.1148	0.1212	0.2376
-0.1222	-0.1885	0.1370	0.0815	-0.1607	0.0354	0.0014	0.0027	0.1272	0.0189	-0.1028	-0.0023	-0.0645	-0.0748	0.0670	-0.0501	-0.0516	-0.1174	-0.1530	0.0759	-0.0126	-0.2053	0.0891	0.1249	-0.0505	0.1738	-0.0060	-0.0259	-0.0984	-0.0568	0.0325	0.1050	-0.1419	-0.0838	-0.0158	0.0082	0.0392	0.0616	0.1900	0.0818	-0.2046	-0.0166	0.2390	0.1796	-0.0728	-0.0790	0.1819	0.1066	-0.2592	-0.1715
-0.0949	-0.0917	-0.1804	-0.0995	0.2041	0.0732	0.0662	-0.1792	-0.0763	-0.0124	-0.0297	-0.0794	-0.0273	-0.1049	-0.0896	-0.0821	0.0499	-0.1447	-0.0732	-0.1982	0.0711	0.0713	-0.1620	0.1158	-0.0690	0.0125	-0.0738	-0.1785	0.0322	-0.1763	0.0481	0.0998	-0.0147	-0.0353	0.1369	-0.0543	-0.2632	0.0312	-0.1313	0.0355	-0.1861	0.1143	-0.1675	-0.1249	-0.0933	-0.0738	-0.0145	-0.2251	-0.0174	-0.0201
-0.0518	-0.1723	0.0411	-0.2321	0.1335	0.1986	0.0510	0.0895	-0.1476	0.0654	0.1124	-0.0785	-0.2780	-0.2885	-0.0059	0.0210	-0.0613	-0.0397	-0.0319	0.0694	-0.1356	-0.0218	-0.0988	-0.1119	0.0441	-0.0481	-0.0221	-0.0338	-0.0847	-0.1780	0.0794	0.0693	0.1156	-0.0052	-0.0980	-0.0611	0.1144	-0.2124	-0.0610	-0.1151	0.0310	-0.0059	0.0780	0.1057	-0.0047	0.2538	0.0862	-0.2673	0.0182	-0.0148
-0.3382	0.0385	0.1019	0.0346	0.1912	0.0941	0.0399	-0.0675	0.0509	0.1879	-0.0199	0.2353	0.1447	-0.0623	0.0762	-0.0920	0.0361	0.0587	-0.0340	-0.0271	-0.0383	0.0265	0.1177	-0.2141	0.0643	-0.0273	-0.1673	-0.1068	0.0768	0.3763	0.2969	-0.1901	0.1119	0.0219	-0.1157	0.2528	-0.1407	0.0081	0.0168	0.0862	0.1075	0.0582	0.0651	0.1352	0.1325	0.0332	0.0442	-0.0117	-0.0705	-0.1128
0.0640	0.1498	0.1832	-0.0011	-0.0458	-0.0520	0.0688	0.2181	0.2005	0.1147	-0.0014	-0.0985	-0.0461	-0.0809	-0.0459	0.0179	0.0069	-0.1255	-0.1972	0.0094	-0.2041	-0.0505	0.0265	0.0336	0.0724	-0.1504	0.0740	0.0713	-0.0400	0.0845	0.0638	0.2253	0.2116	-0.0172	0.1863	0.1307	-0.0333	-0.0609	-0.2212	0.1942	-0.0619	-0.2710	0.0897	-0.2058	-0.0891	-0.3383	0.0167	0.0035	-0.1888	-0.0625
0.0280	0.0472	0.2260	0.2811	-0.1325	0.0061	0.0537	-0.0976	-0.1338	0.0439	0.0739	-0.0061	-0.0401	0.0801	-0.0422	0.2460	-0.1321	0.1603	-0.1595	-0.0831	-0.2067	-0.0501	-0.0403	-0.0182	-0.0721	0.0593	-0.1592	0.1040	-0.2239	0.0562	0.0698	0.1342	-0.0904	-0.0844	-0.1038	-0.1285	0.1374	0.1994	0.0011	0.1978	-0.1588	-0.0572	0.1045	-0.1118	0.1483	-0.0125	0.1217	0.1475	0.0283	-0.1705
0.0852	0.0566	0.0147	-0.2263	0.1481	-0.1907	0.1966	-0.0709	0.0082	0.1457	0.0136	0.2970	0.0847	-0.0119	-0.0227	-0.0151	0.0511	0.1877	-0.1715	-0.0141	0.0369	0.0637	0.2841	0.0196	-0.3014	-0.0708	0.0720	-0.0343	0.0091	-0.1101	0.1626	-0.1820	-0.0049	-0.1276	-0.1685	0.1279	-0.0510	-0.0100	-0.0274	0.1031	-0.1311	-0.0740	-0.0165	0.1150	0.1383	0.1557	-0.0604	-0.0324	0.2426	-0.0383
0.0020	-0.1023	-0.1223	0.0119	-0.2271	-0.0077	-0.1361	0.1001	-0.1719	-0.0584	-0.0895	0.0801	-0.0037	0.0328	-0.0780	0.0492	-0.1677	-0.0698	0.1567	0.0549	-0.0078	0.0826	-0.0991	0.0062	0.1570	-0.1159	-0.0854	0.1478	-0.2983	-0.0098	0.1431	0.0252	0.0455	-0.1564	0.0952	-0.1101	0.0222	0.1033	-0.0417	-0.0677	0.1645	-0.0933	0.0174	0.2001	-0.2623	0.0769	0.0278	-0.1099	0.1411	0.0814
0.0246	-0.2942	-0.0945	0.1430	-0.0909	-0.0004	0.0549	-0.1911	0.1083	-0.0810	-0.0642	0.1477	-0.1374	-0.0852	-0.0586	-0.0019	-0.2450	-0.1970	0.2231	-0.0079	-0.0147	0.0615	0.0068	-0.0368	-0.1117	0.1303	-0.1100	-0.0480	0.0910	-0.3196	0.1055	0.0248	0.0786	0.0182	-0.0286	0.1878	-0.0146	0.3091	-0.0643	-0.0478	0.0086	0.1470	0.1485	0.1327	-0.0526	-0.0526	0.2266	0.1816	0.0743	-0.0145
-0.0091	-0.0058	0.0107	-0.1617	0.1762	0.0251	0.0206	0.0989	-0.0053	-0.0135	0.1334	-0.2283	0.0974	0.1295	-0.1683	-0.2551	-0.1602	0.1055	0.1065	-0.0976	0.0226	0.1670	-0.0741	-0.1282	-0.0946	0.0505	0.0411	0.0343	0.0928	-0.0195	0.2557	0.0391	0.0618	-0.1400	-0.0468	0.0224	0.0348	-0.1054	0.1313	0.3807	-0.1468	-0.1213	-0.0907	0.0611	0.0365	-0.1575	-0.0803	0.0554	0.1390	0.1250
-0.0211	-0.0155	0.0914	-0.0990	0.0868	-0.0428	0.1758	-0.2892	0.1106	-0.1713	0.0882	0.0386	0.1187	-0.0586	0.1103	0.0647	0.0146	-0.2578	-0.0157	0.2043	0.0031	0.2727	0.0713	0.1792	-0.0289	-0.0478	-0.1249	0.3268	-0.1370	-0.0221	0.0247	0.0735	0.2637	0.0298	0.2152	-0.1091	-0.1510	0.0829	0.3145	-0.0612	0.0359	0.1955	0.2804	0.0900	0.0067	0.0344	-0.1090	-0.0241	0.0160	-0.1884
-0.2262	0.1041	0.0574	0.0991	-0.0221	0.1263	-0.0322	0.2651	0.0953	0.0778	0.2117	-0.2464	0.1365	-0.2791	-0.0544	-0.0406	0.0511	-0.0615	-0.1208	-0.0424	0.1259	-0.0116	-0.0391	-0.0828	0.0558	-0.2157	0.0963	-0.0418	0.0896	0.1512	0.0395	0.1528	-0.2036	0.0438	-0.1596	0.0874	-0.0158	-0.1914	-0.1051	-0.1152	-0.3716	-0.0025	0.3031	-0.0116	-0.1351	0.0525	-0.1119	-0.1390	-0.0289	-0.2266
-0.1020	-0.1334	-0.0485	0.1093	-0.1992	0.1778	-0.0777	0.1458	-0.0126	0.1025	-0.1463	-0.0695	-0.0370	0.0139	-0.0430	0.0806	-0.1337	-0.1777	-0.0718	-0.0416	0.0645	0.1064	-0.1581	-0.2845	0.0449	0.0406	-0.2642	-0.0012	0.0066	0.1999	-0.0831	0.0534	0.1168	0.0914	-0.0305	-0.0961	-0.3141	0.1641	0.0068	-0.1230	-0.1171	0.1779	-0.0218	-0.0468	-0.1633	0.0109	-0.0324	0.1128	0.1013	-0.1654
-0.0564	0.0523	-0.3128	0.1268	-0.0160	-0.0518	0.0576	0.0272	-0.0059	-0.0318	-0.0164	-0.0606	0.0262	-0.0610	0.0847	0.1911	0.0806	0.1484	0.1569	-0.0062	-0.1305	-0.0696	-0.1132	-0.0203	-0.0819	-0.0376	0.1482	-0.0172	0.2335	0.0388	-0.0195	0.0161	-0.1866	0.0623	-0.1107	-0.1878	0.1351	-0.0552	-0.0625	-0.1468	0.0339	-0.1759	-0.0229	-0.0880	0.1452	0.0101	0.0343	-0.0466	0.1475	-0.2289
0.0762	-0.0232	-0.0835	0.1440	-0.1954	-0.2235	0.1441	0.2402	-0.1769	-0.2979	-0.1766	-0.2291	0.0840	0.0727	0.1126	-0.0210	-0.0639	0.0614	0.2037	-0.1689	0.0521	0.0414	0.0635	-0.0749	0.0452	0.0958	-0.1754	-0.1314	-0.3717	0.1352	-0.0121	0.2586	0.2781	-0.0901	-0.1358	0.0295	0.0140	0.2739	0.1586	-0.1544	-0.0415	0.1640	0.0589	0.0048	-0.0283	0.3600	0.0246	0.0648	-0.0320	0.1750
0.1976	0.0330	-0.1491	0.2010	0.0094	-0.0288	-0.1556	-0.1598	0.1762	-0.3021	0.0226	0.2435	-0.1132	0.0972	0.0538	-0.0728	-0.0881	-0.2215	-0.0856	0.1104	0.1503	0.2774	-0.1771	-0.1190	0.0918	-0.0640	0.0017	0.1614	-0.0007	-0.2111	0.1436	-0.0116	0.1953	-0.0565	-0.0814	0.0164	0.1063	-0.1978	-0.0603	0.0906	-0.0289	-0.0955	0.0444	0.0607	-0.0244	0.2085	-0.2849	-0.1094	-0.0611	0.0449
[truncated: 450 more columns]
