# Supplementary material for: Reconfiguration of functional brain networks and metabolic cost converge during task performance
Source: eLife. 2020 Apr 21;9:e52443. doi: 10.7554/eLife.52443 (PMC7176400; doi:10.7554/eLife.52443)
Supplement: Figure 3—figure supplement 3—source data 4. [file elife-52443-fig3-figsupp3-data4.txt]

Permutation 1	Permutation 2	Permutation 3	Permutation 4	Permutation 5	Permutation 6	Permutation 7	Permutation 8	Permutation 9	Permutation 10	Permutation 11	Permutation 12	Permutation 13	Permutation 14	Permutation 15	Permutation 16	Permutation 17	Permutation 18	Permutation 19	Permutation 20	Permutation 21	Permutation 22	Permutation 23	Permutation 24	Permutation 25	Permutation 26	Permutation 27	Permutation 28	Permutation 29	Permutation 30	Permutation 31	Permutation 32	Permutation 33	Permutation 34	Permutation 35	Permutation 36	Permutation 37	Permutation 38	Permutation 39	Permutation 40	Permutation 41	Permutation 42	Permutation 43	Permutation 44	Permutation 45	Permutation 46	Permutation 47	Permutation 48	Permutation 49	Permutation 50
-0.1125	0.2935	0.1860	-0.0698	0.0332	-0.0511	-0.0582	-0.0597	-0.0732	-0.0070	0.0532	-0.1642	0.0689	-0.2548	-0.1186	-0.0988	0.1779	-0.1581	0.0420	0.1389	-0.0562	0.0833	0.0031	0.0590	-0.0613	-0.0623	0.0791	-0.0221	0.1522	-0.1070	0.0116	0.0058	0.0310	0.1426	-0.0380	0.0312	0.1324	0.1045	0.0487	-0.0365	0.0353	-0.0665	0.0736	-0.0447	0.0833	0.1604	0.0956	-0.1539	0.1116	-0.2170
0.0749	0.0277	0.0523	0.0332	0.0151	-0.0529	-0.0267	-0.0225	-0.0059	0.1557	-0.0179	-0.0182	-0.0651	-0.0401	-0.0484	-0.1099	-0.0818	0.1531	-0.1315	0.1692	-0.0356	-0.0657	-0.0664	-0.1349	-0.0783	0.0790	-0.1340	-0.0526	0.2230	-0.0650	0.1782	0.0542	-0.0617	0.0463	-0.1385	-0.0585	0.0054	-0.0781	-0.0827	0.0293	0.0191	0.1542	0.0155	0.1014	-0.1466	0.1046	-0.0146	0.0029	0.1305	0.0243
-0.0170	0.1801	0.1398	0.0607	0.1565	-0.0692	-0.0495	-0.0696	0.0672	-0.1246	-0.1256	0.1195	-0.4042	0.0837	-0.1407	0.1799	-0.0052	0.0237	0.0203	-0.0348	0.2385	-0.0463	-0.0562	0.1027	0.1514	-0.1568	0.1218	-0.2255	0.0580	0.2026	-0.0882	-0.0904	-0.0909	-0.0338	0.1774	-0.1574	-0.1968	0.0776	0.0346	-0.2020	0.1364	0.0554	-0.0395	-0.0076	-0.1982	0.0477	-0.0056	-0.1045	-0.1439	-0.1653
-0.1560	0.0327	-0.0590	-0.0979	-0.3425	-0.0144	-0.1002	-0.1298	0.0029	-0.1862	0.1568	-0.0885	-0.0698	0.2054	-0.1404	-0.1306	0.1482	0.0491	0.1663	-0.2335	-0.0884	0.0216	-0.3071	0.0111	-0.0250	0.1997	-0.2527	-0.1009	0.0650	-0.0698	0.0551	0.1530	0.1062	0.0097	0.2519	-0.0160	0.0827	-0.0513	-0.0679	0.1838	-0.1318	0.1189	0.0870	0.0171	0.0054	-0.1436	-0.0268	-0.1263	0.0826	0.0632
-0.1110	-0.0350	0.0995	-0.0588	0.0478	0.0517	-0.1651	-0.1064	0.1002	0.0024	0.1405	0.0799	0.0327	0.1419	-0.1266	0.0948	-0.0927	-0.0166	0.0536	-0.1621	0.0667	0.0828	0.1853	0.1768	-0.1036	-0.4070	-0.1429	0.2414	-0.0337	0.0947	-0.0582	-0.1589	0.1201	-0.0762	0.1109	-0.1573	-0.0708	0.0532	-0.0459	0.2101	-0.1251	-0.1349	-0.1058	0.0513	-0.1760	-0.1995	0.1263	-0.0155	0.2389	0.1258
-0.0487	-0.0308	-0.0124	0.1182	0.0489	-0.0316	-0.0963	-0.1497	0.0620	0.0253	-0.0030	0.1106	-0.0098	0.2481	-0.2366	-0.1314	-0.1860	0.0443	-0.2325	0.0453	0.1116	0.0960	0.1484	0.0012	0.0889	0.0891	-0.1511	0.0214	-0.0092	0.0428	-0.2480	0.1148	-0.2006	0.2056	0.0896	-0.0641	-0.0830	-0.2213	0.0759	-0.0484	0.0542	0.0272	-0.1848	0.0844	0.0663	-0.0208	-0.1925	0.2321	0.0459	-0.2104
0.0486	-0.1085	-0.0122	-0.1678	0.0047	-0.0634	-0.2557	0.0232	-0.2459	-0.0178	0.3300	0.0860	-0.0777	-0.1155	0.0247	-0.2036	-0.1673	-0.0304	0.1148	0.0220	0.0711	0.0058	-0.2047	-0.2178	-0.0236	0.1439	-0.0111	0.1830	-0.0725	-0.1086	-0.0442	0.0919	-0.0552	0.1194	0.0289	-0.1554	0.2660	-0.0698	-0.1765	0.1693	0.0032	0.0139	-0.2037	-0.0994	0.1296	-0.1459	0.0528	-0.0557	0.0266	0.1555
-0.0825	0.1315	-0.1817	-0.0395	-0.1156	0.0277	-0.0617	-0.1077	0.0251	-0.0129	0.1515	-0.1501	-0.2382	0.0634	0.0078	0.1750	0.0388	0.0501	-0.0715	0.0091	-0.0423	0.3092	-0.0075	-0.0129	0.0931	-0.0657	0.0252	0.1149	-0.0555	0.0492	-0.3001	0.1406	0.3452	-0.0252	0.0925	-0.1594	-0.0652	-0.1144	-0.0798	0.0459	-0.0017	0.0524	0.0719	0.0311	-0.1455	0.3358	0.1615	0.2347	0.1975	-0.1927
-0.0129	-0.1319	-0.1009	0.1204	-0.0733	0.1733	0.0999	-0.0568	0.1493	0.0040	0.0854	-0.0187	-0.0536	-0.0047	-0.0765	0.2600	0.0456	-0.1117	-0.1414	-0.1593	0.0841	-0.2041	-0.0409	0.2080	0.2310	-0.2837	0.0810	0.0287	0.1519	0.1708	-0.0768	0.1957	0.1067	-0.0970	-0.1267	0.2958	-0.0287	-0.0032	0.1115	0.0025	-0.0694	0.2044	-0.1220	-0.2444	0.1623	-0.0342	0.1260	0.1578	-0.0952	0.1122
-0.0503	-0.0935	-0.0067	-0.0352	-0.0838	0.0240	-0.0241	0.1960	0.0397	-0.3847	0.0766	0.1391	0.1628	0.0652	0.0457	0.1428	-0.0611	0.0292	-0.1634	0.0761	-0.0655	0.2309	0.0453	-0.0177	-0.0844	0.3227	-0.0388	0.1786	0.0357	0.1283	0.0823	-0.1886	0.2307	0.2021	0.0185	-0.1618	-0.0080	0.0256	0.1048	-0.3124	-0.2026	0.2239	0.0257	-0.0292	-0.0621	0.2238	0.0144	-0.0447	0.0423	-0.1093
0.1574	0.0043	0.1358	-0.0813	-0.1666	0.0474	-0.1254	0.1721	0.1221	-0.0793	-0.0336	-0.0897	0.0071	-0.1026	-0.0994	-0.2046	0.0090	-0.3009	0.1227	-0.1706	0.1102	0.0093	-0.0244	-0.3431	0.0573	-0.2870	0.0058	-0.1112	-0.0989	0.3337	-0.0211	0.0727	-0.0952	-0.0378	0.2530	-0.0245	-0.0140	0.0407	0.2613	0.2086	0.0285	0.0099	-0.0469	-0.1191	-0.0536	-0.1035	-0.0540	-0.0809	-0.2569	-0.0033
-0.0080	0.4536	0.0815	0.0031	-0.0205	0.0402	0.1001	0.1603	0.1737	-0.2665	0.0261	-0.0439	0.0961	-0.1704	0.0420	-0.0252	0.2214	0.0520	0.1112	0.2190	0.0146	0.1925	0.2293	-0.1307	0.0536	0.1287	-0.0451	0.0606	0.0119	-0.2857	0.1130	0.1315	-0.0631	-0.0253	-0.0014	0.0130	0.1631	-0.1936	0.1163	0.0452	-0.2342	0.0404	0.0536	-0.2360	-0.0634	0.0625	-0.1305	0.0645	0.0598	-0.1221
-0.0633	-0.1578	0.0261	0.0016	-0.1804	0.1155	-0.0197	0.0426	0.3331	-0.0456	0.0217	0.1902	-0.0493	-0.0204	-0.2750	-0.1292	-0.0691	0.2249	0.1608	-0.1687	0.0737	0.0939	-0.0038	-0.1366	-0.0344	0.1629	-0.1190	0.2307	0.1311	-0.1153	0.0932	0.0553	0.2718	-0.0690	-0.2392	0.2043	-0.0777	0.1667	0.0387	0.2107	0.0456	0.0338	-0.0869	-0.0370	0.1056	-0.0295	-0.0345	0.0194	-0.0015	0.1000
0.0315	0.2838	-0.1869	0.1056	-0.1376	-0.2120	0.1199	0.0812	0.0632	-0.1879	0.2007	0.1120	-0.2298	0.0989	0.0505	-0.0678	0.1713	0.2066	-0.0449	0.0443	-0.0492	-0.2129	0.0322	0.0822	0.4016	-0.2459	-0.1281	-0.2392	0.1134	-0.1161	0.0558	-0.0630	0.1405	0.0487	-0.0271	0.1261	-0.1607	0.1870	0.1358	0.0397	-0.0921	0.2679	-0.1223	-0.0818	0.2253	-0.0484	-0.0032	0.2157	0.0432	-0.0144
-0.0567	-0.1714	0.3975	-0.1199	0.0761	0.1432	0.1704	-0.1537	0.0113	0.1798	0.1171	-0.1268	-0.0601	0.1007	0.1214	-0.3270	0.0613	0.1259	-0.0128	-0.1164	-0.0790	-0.1113	-0.0783	-0.0544	-0.0635	0.0671	-0.1914	0.0533	-0.1416	-0.0997	-0.0730	0.0267	0.2082	-0.0254	0.1748	-0.0097	-0.0346	0.0309	-0.2437	-0.2582	-0.0108	-0.1781	-0.0935	-0.0450	-0.1398	-0.0044	0.1893	0.0063	-0.0454	-0.0513
0.1601	0.1257	0.1337	-0.0255	0.0983	-0.0940	0.1595	0.2273	-0.0599	0.0265	-0.1011	0.1384	-0.0487	-0.1476	0.0131	-0.0712	-0.0020	-0.1643	-0.1008	0.0581	0.0337	0.0531	0.0787	0.1659	0.0521	-0.0962	0.0300	-0.0401	-0.0912	-0.0159	-0.1351	0.0151	0.0020	-0.0513	0.2243	-0.0395	0.0759	0.1611	0.0630	-0.0554	0.0939	-0.0056	-0.0160	0.1423	0.1757	0.2028	0.0653	0.1070	-0.1541	-0.0801
0.0315	-0.1066	0.0061	-0.3514	-0.0002	0.0251	-0.1295	0.0891	-0.1317	0.1581	0.1110	-0.0456	-0.1460	0.2758	-0.2140	-0.3194	0.1456	-0.0323	-0.0270	-0.0440	0.2460	0.0104	-0.1217	-0.0238	0.3343	0.0293	0.1594	0.0450	-0.0100	0.2333	0.0145	0.0816	-0.0477	0.1776	-0.1472	0.1417	-0.1342	0.0354	0.0398	-0.1396	0.0761	-0.1444	-0.0253	0.1817	0.1431	0.1031	-0.1385	0.0284	-0.0187	0.1401
-0.0391	0.0366	0.0804	0.0154	-0.1205	-0.2276	0.1037	0.0644	-0.2344	0.0911	-0.1394	-0.0559	-0.2863	0.0538	-0.1639	0.2000	0.1249	-0.0734	0.1075	-0.0993	0.0817	0.0271	-0.1787	-0.1075	-0.0597	-0.0757	-0.0159	0.0435	0.0538	-0.0731	-0.0310	0.1324	-0.1257	0.1198	-0.0120	0.2171	0.0143	-0.3564	0.1333	0.3161	0.0024	-0.2674	-0.0955	0.0368	-0.0994	-0.2855	-0.2110	-0.0799	0.0966	-0.0397
-0.3491	0.1690	0.0717	0.1533	0.0317	-0.0226	0.0415	-0.1016	-0.0734	0.0196	0.1696	0.0468	0.0313	-0.1328	-0.1448	0.0971	0.0753	-0.0620	0.0361	0.0020	-0.0058	-0.1444	0.0678	0.0015	-0.1403	-0.0413	-0.2094	0.0685	-0.0507	0.1152	0.0064	-0.1972	0.0969	-0.0229	0.0734	0.2247	0.1817	0.1456	0.1192	0.1832	-0.1189	0.0558	-0.2764	0.0346	-0.0492	0.2680	0.0173	-0.0509	-0.0298	0.1718
0.1042	-0.2239	-0.1716	0.1670	-0.0098	0.1995	0.0972	-0.1563	0.0364	-0.0978	0.2181	-0.1393	-0.0770	0.1163	0.0672	0.2583	0.0652	-0.0194	-0.1632	0.0371	0.2427	0.0475	-0.0593	0.1012	-0.0499	0.0421	-0.0138	0.0964	0.3058	0.1463	0.0309	0.0535	0.0446	0.1036	-0.1028	-0.0789	0.0932	-0.1741	-0.0895	-0.0903	0.1390	0.2015	0.1002	0.1424	0.0854	-0.0013	0.2620	0.1576	0.1033	0.0880
0.2379	-0.0550	0.1368	-0.0342	-0.0656	0.0188	0.0650	0.0166	-0.0165	-0.1251	-0.3354	-0.0797	-0.1565	0.1714	0.2267	-0.0386	0.0410	0.1278	0.1557	-0.1416	-0.0212	-0.0799	0.0288	-0.0411	-0.0617	0.0261	0.1042	-0.1375	-0.1738	-0.1533	0.1797	0.1316	-0.2422	0.0071	0.0398	0.0332	-0.1654	0.2588	0.0009	0.0937	-0.1813	-0.0343	0.1556	-0.0060	0.2621	0.1005	0.0531	-0.1968	-0.0286	0.0822
-0.0862	0.0223	-0.0982	0.1057	0.0624	0.1193	-0.0173	-0.1384	0.0885	0.2558	-0.0280	0.0688	0.0014	-0.2054	-0.1013	-0.0471	-0.1101	-0.0740	-0.1131	-0.0588	-0.0253	0.0276	0.0596	-0.0499	0.1056	-0.1008	-0.1397	-0.0049	0.2206	0.0277	-0.0713	0.0043	-0.3689	-0.0116	-0.0167	0.0303	-0.0505	0.2946	-0.2586	-0.0344	0.0807	-0.0004	0.0383	-0.0235	0.0720	-0.1283	0.0171	0.1655	0.1153	0.1284
[truncated: 450 more columns]
