# Supplementary material for: Reconfiguration of functional brain networks and metabolic cost converge during task performance
Source: eLife. 2020 Apr 21;9:e52443. doi: 10.7554/eLife.52443 (PMC7176400; doi:10.7554/eLife.52443)
Supplement: Figure 4—source data 1. [file elife-52443-fig4-data1.txt]

1	2	3	4	5	6	7	8	9	10	11	12	13	14	15	16
0.6847	0.0019	0.0014	0.0158	0.0883	0.0010	0.1318	0.0636	0.0005	0.0008	0.0050	0.0023	0.0007	0.0008	0.0010	0.0004
