# Supplementary material for: Reconfiguration of functional brain networks and metabolic cost converge during task performance
Source: eLife. 2020 Apr 21;9:e52443. doi: 10.7554/eLife.52443 (PMC7176400; doi:10.7554/eLife.52443)
Supplement: Figure 4—figure supplement 3—source data 2. [file elife-52443-fig4-figsupp3-data2.txt]

Occ-IPS	Occ-FEF	FEF-IPS	IPS-FEF
0.8230	0.9771	0.9942	1.0000
